# Supplementary material for: Carnitine Palmitoyltransferase 1 Regulates Prostate Cancer Growth under Hypoxia
Source: Cancers (Basel). 2021 Dec 15;13(24):6302. doi: 10.3390/cancers13246302 (PMC8699124; doi:10.3390/cancers13246302)
Supplement: Supplementary file 1 [file cancers-13-06302-s001.zip]

Archive with 1 entries (1 files):
- cancers-1500059-supplementary.pdf
